# Supplementary material for: Digital Twin-Driven Human Robot Collaboration Using a Digital Human
Source: Sensors (Basel). 2021 Dec 10;21(24):8266. doi: 10.3390/s21248266 (PMC8709080; doi:10.3390/s21248266)
Supplement: Supplementary file 1 [file sensors-21-08266-s001.zip]

Archive with 1 entries (1 files):
- sensors-1420674-supplementary.mp4
